# Supplementary material for: Autoregulation of three yeast ribosomal protein genes by splicing inhibition
Source: G3 (Bethesda). 2026 Mar 30;16(6):jkag083. doi: 10.1093/g3journal/jkag083 (PMC13232506; doi:10.1093/g3journal/jkag083)
Supplement: jkag083_Supplementary_Data [file jkag083_supplementary_data.zip]

Archive with 3 entries (3 files):
- Supplemental_Material_G3-2026-406531.pdf
- Supplemental_Table_1_G3-2026-406531.txt
- Supplemental_Table_2_G3-2026-406531.xlsx
